# Supplementary material for: Globally distributed root endophyte Phialocephala subalpina links pathogenic and saprophytic lifestyles
Source: BMC Genomics. 2016 Dec 9;17:1015. doi: 10.1186/s12864-016-3369-8 (PMC5148876; doi:10.1186/s12864-016-3369-8)
Supplement: Additional file 3: — Putative secondary metabolite clusters identified in the P. subalpina genome (XLSX 12 kb) [file 12864_2016_3369_MOESM3_ESM.xlsx]

## Sheet: Tabelle1
Additional file 3. Putative secondary metabolite clusters including >3 gene models. For technical details see manuscript.
Cluster	GeneID	Size	Key enzyme	Tailoring enzymes	Additional protein	P
1	PAC_00192, PAC_00193, PAC_00194, PAC_00195, PAC_00196, PAC_00197, PAC_00198, PAC_00199, PAC_00200, PAC_00201	10	PKS (1)	Methyl (1), P450 (1)		0.0032413
2	PAC_00310, PAC_00311, PAC_00312, PAC_00313, PAC_00314, PAC_00315, PAC_00316, PAC_00317, PAC_00318, PAC_00319, PAC_00320	11	PKS (1)	P450 (1)	TF (1)	0.00483521
3	PAC_01321, PAC_01322, PAC_01323, PAC_01324, PAC_01325, PAC_01326, PAC_01327, PAC_01328, PAC_01329, PAC_01330	10	NPS (1)		TF (4)	2.73494e-06
4	PAC_01337, PAC_01338, PAC_01339, PAC_01340, PAC_01341, PAC_01342, PAC_01343, PAC_01344	8	PKS (1)	Methyl (1), Oxido (1), P450 (1)	TF (2)	4.41958e-06
5	PAC_02194, PAC_02195, PAC_02196, PAC_02197, PAC_02198, PAC_02199, PAC_02200, PAC_02201, PAC_02202, PAC_02203, PAC_02204, PAC_02205, PAC_02206, PAC_02207, PAC_02208, PAC_02209, PAC_02210, PAC_02211, PAC_02212, PAC_02213, PAC_02214, PAC_02215, PAC_02216, PAC_02217, PAC_02218, PAC_02219, PAC_02220, PAC_02221, PAC_02222, PAC_02223, PAC_02224, PAC_02225, PAC_02226	33	NPS (1)	Methyl (1), Oxido (2), P450 (1)	TF (4)	0.000142506
6	PAC_02384, PAC_02385, PAC_02386, PAC_02387, PAC_02388, PAC_02389, PAC_02390, PAC_02391	8	NPS (1)	Oxido (1), P450 (1)	TF (1)	0.000341586
7	PAC_02434, PAC_02435, PAC_02436, PAC_02437, PAC_02438	5	PKS (1)	Methyl (1)	TF (1)	0.000530372
8	PAC_02943, PAC_02944, PAC_02945, PAC_02946, PAC_02947, PAC_02948, PAC_02949, PAC_02950, PAC_02951, PAC_02952	10	NPS (1)	Oxido (1)	TF (2)	0.000341586
9	PAC_03586, PAC_03587, PAC_03588, PAC_03589, PAC_03590	5	PKS-like (2)			0.000554219
10	PAC_03875, PAC_03876, PAC_03877, PAC_03878, PAC_03879, PAC_03880, PAC_03881	7	NPS (1)		TF (1)	0.00153265
11	PAC_04883, PAC_04884, PAC_04885, PAC_04886, PAC_04887, PAC_04888, PAC_04889, PAC_04890	8	PKS (1)		TF (1)	0.00653509
12	PAC_04958, PAC_04959, PAC_04960, PAC_04961	4	NPS (1)	Methyl (1)	TF (1)	0.000303408
13	PAC_05248, PAC_05249, PAC_05250, PAC_05251, PAC_05252	5	NPS (1), NPS-like (1)	Acyl (1)		0.000148304
14	PAC_07725, PAC_07726, PAC_07727, PAC_07728, PAC_07729, PAC_07730	6		Oxido (1)		0.0171084
15	PAC_07879, PAC_07880, PAC_07881, PAC_07882, PAC_07883, PAC_07884, PAC_07885, PAC_07886, PAC_07887, PAC_07888, PAC_07889, PAC_07890, PAC_07891, PAC_07892, PAC_07893, PAC_07894, PAC_07895, PAC_07896, PAC_07897	19	PKS (1)	P450 (1)		0.004668
16	PAC_08246, PAC_08247, PAC_08248, PAC_08249	4	PKS-NPS (1)	Methyl (1)		0.000303408
17	PAC_08906, PAC_08907, PAC_08908, PAC_08909, PAC_08910	5	NPS (1)			0.00281819
