# Supplementary material for: Globally distributed root endophyte Phialocephala subalpina links pathogenic and saprophytic lifestyles
Source: BMC Genomics. 2016 Dec 9;17:1015. doi: 10.1186/s12864-016-3369-8 (PMC5148876; doi:10.1186/s12864-016-3369-8)
Supplement: Additional file 4: — General statistics on the presence of InterPro accessions in the analyzed genomes. (XLSX 10 kb) [file 12864_2016_3369_MOESM4_ESM.xlsx]

## Sheet: Tabelle1
Additional file 4. Number of annotated and distinct InterPro accessions in the 13 ascomycetes and Phialocpehala subalpina.
Species	Number of gene models	Number of InterPro	Distinct InterPro
Bc	16389	19248	5042
Ssc	14446	18946	5116
Bg	6495	13283	4861
Mb	10027	17477	5232
Fo	17459	26826	4997
Af	13485	24588	5303
Tr	9115	19847	5529
Chg	11048	19124	5034
Pc	12791	21208	4840
Gl	7926	12294	3849
Tm	7496	14234	4861
Ceg	14561	7993	2781
Om	13130	8593	2464
Ps	20187	30860	5238
