# Supplementary material for: Globally distributed root endophyte Phialocephala subalpina links pathogenic and saprophytic lifestyles
Source: BMC Genomics. 2016 Dec 9;17:1015. doi: 10.1186/s12864-016-3369-8 (PMC5148876; doi:10.1186/s12864-016-3369-8)
Supplement: Additional file 5: — CAZyme modules related to PCWD used for principle component analysis. (XLSX 12 kb) [file 12864_2016_3369_MOESM5_ESM.xlsx]

## Sheet: Tabelle1
Additional file 5. Abundance of selected CAZyme modules involved in the degradation of plant cell walls.
CAZyme family	Bc	Ssc	Bg	Mb	Fo	Af	Tr	Chg	Pc	Gl	Om	Tm	Ceg	Ps	Likely Substrate
GH45	2	2	0	1	1	1	1	2	0	1	4	1	2	4	Cellulose
GH6	1	1	0	1	1	1	1	4	1	3	2	0	1	3	Cellulose
GH7	3	3	0	3	3	3	2	8	2	5	7	0	2	7	Cellulose
CE5	11	8	2	11	12	6	4	5	4	6	6	0	0	12	Cutinase
GH10	2	2	0	4	5	4	1	7	3	7	2	1	1	7	Hemicellulose
GH11	2	3	0	2	4	4	3	10	1	3	8	0	0	7	Hemicellulose
GH115	1	1	0	0	3	3	1	2	0	2	2	0	1	5	Hemicellulose
GH134	0	0	0	0	1	3	0	0	3	0	0	0	0	0	Hemicellulose
GH26	2	1	0	1	0	1	0	1	1	2	0	0	0	2	Hemicellulose
GH31	5	6	1	5	10	10	4	6	11	4	13	5	7	12	Hemicellulose
GH67	0	0	0	1	2	1	1	1	1	0	1	0	0	1	Hemicellulose
GH12	4	5	0	2	4	5	2	4	3	2	7	1	3	6	Mixed Substrates
GH30	0	0	0	2	3	0	5	2	1	3	7	0	0	6	Mixed Substrates
GH43	6	5	0	11	35	21	2	17	14	14	16	1	5	21	Mixed Substrates
GH5	16	14	4	13	21	15	8	10	13	17	20	6	11	31	Mixed Substrates
GH51	3	2	0	2	3	4	0	2	3	2	9	0	2	6	Mixed Substrates
GH54	1	1	0	1	1	1	2	0	1	0	4	0	0	1	Mixed Substrates
GH62	1	0	0	0	1	2	1	4	1	2	3	0	0	2	Mixed Substrates
GH74	0	0	0	3	1	0	1	1	0	1	1	0	0	2	Mixed Substrates
GH93	1	1	1	2	5	3	0	4	2	3	3	0	1	3	Mixed Substrates
CE8	5	5	0	4	8	5	0	2	2	4	5	1	2	13	Pectin
CE12	3	3	0	3	4	4	0	2	2	2	3	1	1	5	Pectin
PL1	7	4	0	9	10	12	0	7	5	6	3	2	0	7	Pectin
PL3	2	0	0	6	7	3	0	4	1	2	0	0	1	2	Pectin
PL4	0	0	0	2	3	3	0	2	3	2	1	1	0	4	Pectin
PL9	0	0	0	2	2	1	0	1	0	1	0	0	0	0	Pectin
PL11	0	0	0	0	1	0	0	0	0	0	0	0	0	0	Pectin
GH105	2	1	0	3	4	4	1	1	2	1	3	0	0	3	Pectin
GH106	0	0	0	0	0	0	0	0	0	0	0	0	1	4	Pectin
GH127	1	0	0	0	2	0	0	0	0	0	2	0	0	2	Pectin
GH28	19	17	0	6	15	21	4	1	5	6	24	2	7	34	Pectin
GH53	2	2	0	1	2	2	0	1	1	2	2	0	1	2	Pectin
GH78	7	4	1	5	18	12	1	1	5	6	15	2	1	16	Pectin
GH79	2	2	0	1	7	5	4	4	2	2	15	0	4	7	Pectin
GH88	1	0	0	0	3	3	0	0	0	1	4	0	0	2	Pectin
