# Supplementary material for: Globally distributed root endophyte Phialocephala subalpina links pathogenic and saprophytic lifestyles
Source: BMC Genomics. 2016 Dec 9;17:1015. doi: 10.1186/s12864-016-3369-8 (PMC5148876; doi:10.1186/s12864-016-3369-8)
Supplement: Additional file 6: — General genome statistics for the species included in the present study. (XLSX 15 kb) [file 12864_2016_3369_MOESM6_ESM.xlsx]

## Sheet: Tabelle1
Additional file 6. Genome statistics for the species included in the comparative analysis.
Characteristics	Bc	Ssc	Bg	Mb	Fo	Af	Tr	Chg	Pc	Gl	Om	Tm	Ceg	Ps
Assembly statistics
Total scaffold length (Mb)	42.74	38.53	87.9	51.95	61.36	36.89	33.4	34.89	32.22	38.72	46.43	124.95	177.56	69.68
Chromosomes/scaffolds	589	39	6843	89	114	331	77	37	1	581	100	398	268	205
GC-content (%)	39.13	41.43	43.96	42.72	47.28	48.22	52.75	54.68	48.92	45.9	46.93	44.35	37.48	44.02
coding (%)	46.2	45.7	44.56	54.12	51.43	52.13	58.15	59.55	52.92	49.81	50.32	51.39	51.22	50.26
non-coding (%)	34.7	38.47	nd	38.12	44.19	44.86	49.09	50.34	44.31	44.86	45	43.75	35.97	39.47
Coding sequence
Percent coding (%)	38.64	40.96	10.73	28.78	42.62	46.23	40.41	47.2	52.57	21.1	36.12	7.89	9.87	42.21
Average gene size (bp)	1007.7	1092.6	1452	1491	1250	1265	1481	1490	1350	1031	1277	1316	1203	1456.9
Average gene density (gene/kb)	0.38	0.37	0.07	0.19	0.34	0.37	0.27	0.32	0.4	0.2	0.28	0.06	0.08	0.29
Protein-coding genes	16389	14446	6495	10027	17459	13485	9115	11048	12791	7926	13130	7496	14561	20173
Exons	38924	37109	16626	33423	54197	34939	25978	32946	38166	27038	35500	27650	41459	62102
Average exon size	353	358	472.3	394.6	481.5	393.6	439.7	443.6	377.8	282.7	396.2	318.5	421.7	443.9
Exons/gene	3.2	3.3	3.2	3.9	2.6	3.3	3.5	3.5	3.6	3.6	3.6	4.5	2.8	3.3
tRNA genes	195	191	1119	nd	305	nd	nd	184	384	32	106	nd	31	91
Secretome
SP	nd	485	277	509	997	nd	nd	nd	nd	nd	nd	nd	nd	1337
SSP	nd	375	433	429	716	nd	nd	nd	nd	nd	nd	nd	nd	645
NCSP	nd	81	39	61	154	nd	nd	nd	nd	nd	nd	nd	nd	207
SNCSP	nd	141	25	63	174	nd	nd	nd	nd	nd	nd	nd	nd	137
not secreted	nd	13364	5696	8965	18884	nd	nd	nd	nd	nd	nd	nd	nd	17847
all	nd	14446	6470	10027	20925	13485	9115	11048	12791	7926	13130	7496	14561	20173
Non-coding sequence
Introns	26830	25934	11468	24747	33272	24419	18531	23421	27649	19580	25562	21525	26898	45915
Introns/gene	2.2	2.3	2.2	2.9	2.3	2.3	2.5	2.5	2.6	2.6	2.6	3.5	2.7	2.7
Average intron length (base)	136.5	139.2	68.3	118.5	79	106.9	115.3	142.1	87.2	164.9	90.7	107.5	101.6	80.2
Average intergenic distance (bp)	1600	1324	11962	3398	1557	1471	2183	1667	1170	3854	2259	15352	10990	1812
Repeat sequences
TEs	0.01901	0.0704	0.5216	0.4033	0.1925	0.006	0.00686	0.0681	0.06706	0.01233	0.06697	0.581188	0.7647	0.057
SSR / low complexity	0.0178	0.02139	0.0012	0.02569	0.00423	0.00762	0.02018	0.01623	0.00673	0.0057	0.004359	0.00696	0.00343	0.0061
Tandem repeats	0.04989	0.0607	0.0175	0.1146	0.02759	0.02679	0.07008	0.05472	nd	0.03801	0.04808	0.06069	0.14239	0.0753
Total repeat coverage	0.07234	0.13338	0.52874	0.4564	0.21458	0.03518	0.08239	0.12487	>7.3%	0.05125	0.10179	0.60285	0.7838	0.12009
Putative paralogous genes
Genes in clusters (identity >= 40%)	1012	1171	1013	1142	4640	1905	674	1167	2596	290	2795	587	2818	3292
Number of clusters	453	363	285	375	1568	821	296	402	1012	133	1122	259	920	1382
Average Cluster Size	2.234	3.2259	3.55439	3.04533	2.95918	2.32034	2.27703	2.90299	2.56522	2.18045	2.49109	2.26641	3.06304	2.38205
Fraction of gene models in clusters	0.0617487	0.0810605	0.155966	0.113892	0.265766	0.141268	0.073944	0.10563	0.202955	0.0365884	0.212871	0.0783084	0.193531	0.163188
SP=secreted proteins >=300aa
SSP=smal secreted proteins <300aa
NCSP=non classical secreted proteins >=300aa
SNCSP=smal non classical secreted proteins <300aa
no non secreted protein
all proteins
